# Supplementary material for: Metal-Coordinated Lignosulfonate Catalysts for the Selective Conversion of Hexose: Active Site and Reaction Medium
Source: Materials (Basel). 2025 Dec 12;18(24):5584. doi: 10.3390/ma18245584 (PMC12735224; doi:10.3390/ma18245584)
Supplement: Supplementary file 1 [file materials-18-05584-s001.zip]

Archive with 1 entries (1 files):
- materials-3985316-supplementary.pdf
